# Supplementary material for: Applied Methods to Assess the Antimicrobial Activity of Metallic-Based Nanoparticles
Source: Bioengineering (Basel). 2023 Oct 28;10(11):1259. doi: 10.3390/bioengineering10111259 (PMC10669044; doi:10.3390/bioengineering10111259)
Supplement: Supplementary file 1 [file bioengineering-10-01259-s001.zip]

Archive with 1 entries (1 files):
- bioengineering-2687325-supplementary.pdf
